# Supplementary material for: Additional Routes to Staphylococcus aureus Daptomycin Resistance as Revealed by Comparative Genome Sequencing, Transcriptional Profiling, and Phenotypic Studies
Source: PLoS One. 2013 Mar 15;8(3):e58469. doi: 10.1371/journal.pone.0058469 (PMC3598801; doi:10.1371/journal.pone.0058469)
Supplement: Table S1 — Expression of genes of daptomycin resistant strain CB1540 compared to strain CB1118. (XLSX) [file pone.0058469.s001.xlsx]

## Sheet: Sheet1
Table S1. Expression of genes of daptomycin resistant strain CB1540 compared to strain CB1118
Locus ID	Gene Symbol	Gene-Protein Name	Sub Category	Fold Change in Expression 15 min
Cell envelope
SAR0151	capA	capsular polysaccharide synthesis enzyme	Biosynthesis and degradation of surface polysaccharides and lipopolysaccharides	8.2
SACOL0142	cap5G	UDP-N-acetylglucosamine 2-epimerase Cap5G	Biosynthesis and degradation of surface polysaccharides and lipopolysaccharides	7.6
SA0145	capB	capsular polysaccharide synthesis enzyme Cap5B	Biosynthesis and degradation of surface polysaccharides and lipopolysaccharides	4.1
MW0126	cap8C	capsular polysaccharide synthesis enzyme Cap8C	Biosynthesis and degradation of surface polysaccharides and lipopolysaccharides	3.5
MW0131	cap8H	capsular polysaccharide synthesis enzyme Cap8H	Biosynthesis and degradation of surface polysaccharides and lipopolysaccharides	3
SAV2515	NA	probable transmembrane protein smpB	Other	-7.8
SACOL2409	fmhA	fmhA protein	Other	-2.2
Cellular processes
SAV2613	gbsA	glycine betaine aldehyde dehydrogenase	Adaptations to atypical conditions	5.2
SAV2612	betA	choline dehydrogenase	Adaptations to atypical conditions	4.5
SACOL0856	clfA	clumping factor A	Pathogenesis	3.1
SACOL0609	sdrD	sdrD protein	Cell adhesion	2.9
SACOL2652	clfB	clumping factor B	Pathogenesis	2.4
Transport and binding proteins
SAV2615	cudT	choline transporter	Amino acids peptides and amines	2.7
SAR2276	opuD2	glycine betaine transporter 2	Amino acids peptides and amines	2.2
SAV2185	NA	glycine betaine transporter opuD homolog	Amino acids peptides and amines	2
SAR0577	proP	putative proline/betaine transporter	Amino acids peptides and amines	2.1
Central intermediary metabolism
SAV2289	ureB	urease beta subunit	Nitrogen metabolism	3.4
SAV0936	NA	nitrogen fixation protein NifU	Nitrogen fixation	2.7
MW2208	ureC	urease alpha subunit	Nitrogen metabolism	2.5
MW2210	ureF	urease accessory protein UreF	Nitrogen metabolism	2.1
SACOL2399	nirR	transcriptional regulator NirR	Nitrogen metabolism	2
MW2209	ureE	urease accessory protein UreE	Nitrogen metabolism	2
Cellular processes
SAV1347	mscL	large-conductance mechanosensitive channel	Adaptations to atypical conditions	2.1
SAV2396	narH	nitrate reductase beta chain	Anaerobic	1.8
SAV2399	nasE	assimilatory nitrite reductase	Anaerobic	1.6
MW2316	narI	nitrate reductase gamma chain	Anaerobic	1.5
Regulatory functions
SAV2507	gntR	gluconate operon transcriptional repressor	Other	2.5
SAV2665	icaR	ica operon transcriptional regulator	Other	1.9
SACOL2399	nirR	transcriptional regulator NirR	Nitrogen metabolism	3
MW2418	sarH2	hypothetical protein	Conserved	2.3
Energy metabolism
SAV1509	NA	hypothetical protein	Other	7.8
MW2624	NA	hypothetical protein	Other	9
MW2454	NA	hypothetical protein	Conserved	5.9
MW0920	NA	hypothetical protein	Conserved	5.2
MW0523	NA	hypothetical protein	Conserved	4.3
SAV2205	NA	hypothetical protein	Role category not yet assigned	5.6
SAV2602	NA	L-lactate dehydrogenase	Anaerobic	-3.5
MW0202	pflA	formate acetyltransferase activating enzyme	Fermentation	-3.3
SAV0226	pflB	formate acetyltransferase	Fermentation	-2.9
MW0217	lctE	L-lactate dehydrogenase	Aerobic	-2.6
Protein synthesis
MW2142	rplQ	50S ribosomal protein L17	Ribosomal proteins: synthesis and modification	-2.9
MW2159	rplN	50S ribosomal protein L14	Ribosomal proteins: synthesis and modification	-2.4
MW2157	rplE	50S ribosomal protein L5	Ribosomal proteins: synthesis and modification	-2.3
MW0343	rpsR	30S ribosomal protein S18	Ribosomal proteins: synthesis and modification	-2.3
SAV0015	rplI	50S ribosomal protein L9	Ribosomal proteins: synthesis and modification	-2.2
SAV2247	rplB	50S ribosomal protein L2	Ribosomal proteins: synthesis and modification	-2.1
MW2169	rplC	50S ribosomal protein L3	Ribosomal proteins: synthesis and modification	-2.1
MW2168	rplD	50S ribosomal protein L4	Ribosomal proteins: synthesis and modification	-2.1
MW2151	rpmD	50S ribosomal protein L30	Ribosomal proteins: synthesis and modification	-2.1
MW0493	rplA	50S ribosomal protein L1	Ribosomal proteins: synthesis and modification	-2.1
SA1116	rpsO	30Sribosomal protein S15	Ribosomal proteins: synthesis and modification	-2
MW0501	rpsG	30S ribosomal protein S7	Ribosomal proteins: synthesis and modification	-1.9
SAV1719	rpsD	30S ribosomal protein S4	Ribosomal proteins: synthesis and modification	-1.9
Purines, pyrimidines, nucleosides, and nucleotides
SAV0017	purA	adenylosuccinate synthase	Purine ribonucleotide biosynthesis	-7.6
MW0951	purQ	phosphoribosylformylglycinamidine synthase I PurQ	Purine ribonucleotide biosynthesis	-5.7
SAV1071	purM	phosphoribosylaminoimidazole synthetase	Purine ribonucleotide biosynthesis	-5.5
MW0957	purD	phosphoribosylamine--glycine ligase PurD	Purine ribonucleotide biosynthesis	-5.4
SAV1074	purD	phosphoribosylamine-glycine ligase	Purine ribonucleotide biosynthesis	-5.3
SAV1069	purL	phosphoribosylformylglycinamidine synthetase	Purine ribonucleotide biosynthesis	-5
MW0953	purF	phosphoribosylpyrophosphate amidotransferase PurF	Purine ribonucleotide biosynthesis	-4.8
SAV1065	purK	phosphoribosylaminoimidazole carboxylase carbon dioxide-fixation chain PurK homolog	Purine ribonucleotide biosynthesis	-3.9
MW0949	purC	phosphoribosylaminoimidazole-succinocarboxamide synthase	Purine ribonucleotide biosynthesis	-3.9
MW0956	purH	bifunctional purine biosynthesis protein PurH	Purine ribonucleotide biosynthesis	-3.8
SAV1070	purF	phosphoribosylpyrophosphate amidotransferase	Purine ribonucleotide biosynthesis	-3.5
SAV1072	purN	phosphoribosylglycinamide formyltransferase	Purine ribonucleotide biosynthesis	-2.8
SAV1203	pyrAB	carbamoyl-phosphate synthase large subunit	Pyrimidine ribonucleotide biosynthesis	-2.2
MW2051	ctrA	CTP synthetase	Pyrimidine ribonucleotide biosynthesis	-2
Unclassified
SAV0111	spa	Immunoglobulin G binding protein A precursor	Role category not yet assigned	-3.7
SAV0631	NA	lipoprotein	Role category not yet assigned	-11.9
