# Supplementary material for: Additional Routes to Staphylococcus aureus Daptomycin Resistance as Revealed by Comparative Genome Sequencing, Transcriptional Profiling, and Phenotypic Studies
Source: PLoS One. 2013 Mar 15;8(3):e58469. doi: 10.1371/journal.pone.0058469 (PMC3598801; doi:10.1371/journal.pone.0058469)
Supplement: Table S2 — Expression of genes of daptomycin resistant strain CB1541 compared to strain CB1118. (XLSX) [file pone.0058469.s002.xlsx]

## Sheet: Sheet1
Table S2. Expression of genes of daptomycin resistant strain CB1541 compared to strain CB1118
Locus ID	Gene Symbol	Gene-Protein Name	Sub Category	Fold Change in Expression 15 min
Cell envelope
SAV2515	NA	probable transmembrane protein smpB	Other	-15.7
SAV0276	lytM	peptidoglycan hydrolase	Biosynthesis and degradation of murein sacculus and peptidoglycan	8
SACOL2409	fmhA	fmhA protein	Other	-3.6
MW0936	atl	autolysin	Biosynthesis and degradation of surface polysaccharides and lipopolysaccharides	-2.4
Cellular processes
SAV2299	ssaA	secretory antigen precursor SsaA homolog	Detoxification	9.3
MW0645	bacA	undecaprenyl pyrophosphate phosphatase	Toxin production and resistance	3.6
SAV0683	bacA	undecaprenyl pyrophosphate phosphatase	Toxin production and resistance	2.9
SAV2612	betA	choline dehydrogenase	Adaptations to atypical conditions	11
SAV2613	gbsA	glycine betaine aldehyde dehydrogenase	Adaptations to atypical conditions	6.9
SAV1347	mscL	large-conductance mechanosensitive channel	Adaptations to atypical conditions	2.4
Transport and binding proteins
SAV2446	opuCC	glycine betaine/carnitine/choline ABC transporter	Amino acids peptides and amines	2.8
MW0428	treP	PTS enzyme II	Carbohydrates organic alcohols and acids	4.2
Central intermediary metabolism
SAV2294	ureD	urease accessory protein	Nitrogen metabolism	15
SAV2289	ureB	urease beta subunit	Nitrogen metabolism	13.7
SAV2289	ureB	urease beta subunit	Other	13.7
MW2209	ureE	urease accessory protein UreE	Nitrogen metabolism	12.9
SAR2378	ureD	urease accessory protein UreD	Nitrogen metabolism	10.3
MW2211	ureG	urease accessory protein UreG	Nitrogen metabolism	10.3
MW2208	ureC	urease alpha subunit	Nitrogen metabolism	9.7
MW2208	ureC	urease alpha subunit	Other	9.7
MW2210	ureF	urease accessory protein UreF	Nitrogen metabolism	8.3
Fatty acid and phospholipid metabolism
SAV2561	crtN	squalene synthase	Other	-2
Energy metabolism
SAV2530	NA	putative L-serine dehydratase	Glycolysis/gluconeogenesis	5.7
SAV2531	NA	putative beta-subunit of L-serine dehydratase	Glycolysis/gluconeogenesis	4.9
SAV2370	NA	probable oxidoreductase	Glycolysis/gluconeogenesis	3
SAV2256	NA	glucose uptake protein homolog	Glycolysis/gluconeogenesis	2.4
SAV0376	NA	putative phosphoglycerate mutase Gpm3p	Glycolysis/gluconeogenesis	2.3
SAV0452	ndhF	NADH dehydrogenase subunit L	Glycolysis/gluconeogenesis	2.3
SAV2606	NA	fructose-bisphosphate aldolase	Glycolysis/gluconeogenesis	2.2
MW0734	gap	glyceraldehyde-3-phosphate dehydrogenase	Glycolysis/gluconeogenesis	2
SAV0523	NA	hypothetical protein	ATP-proton motive force interconversion	6.1
Protein fate
MW0480	clpC	endopeptidase	Degradation proteins, peptides, and glycopeptides	4.8
MW0730	clpP	hypothetical protein	Degradation proteins, peptides, and glycopeptides	3.3
SAV1253	clpQ	ATP-dependent protease peptidase subunit	Degradation proteins, peptides, and glycopeptides	1.5
MW1618	clpX	ATP-dependent protease ATP-binding subunit	Degradation proteins, peptides, and glycopeptides	2.9
MW0414	cysM	hypothetical protein	Degradation proteins, peptides, and glycopeptides	1.8
MW1531	dnaJ	DnaJ protein	Protein folding and stabilization	2.7
MW1532	dnaK	DnaK protein	Protein folding and stabilization	2.5
SAV2029	groEL	GroEL protein	Protein folding and stabilization	2.7
SAV2030	groES	GroES protein	Protein folding and stabilization	3.2
SAV1581	grpE	GrpE protein	Protein folding and stabilization	3.3
SAV1361	msrA	methionine sulfoxide reductase A	Protein modification and repair	2.4
Unclassified
SAV2095	NA	similar to SceD precursor	Role category not yet assigned	16.9
SAV0111	spa	Immunoglobulin G binding protein A precursor	Role category not yet assigned	-10.2
SAV0631	NA	lipoprotein	Role category not yet assigned	-7.9
MW0239	lrgB	antiholin-like protein LrgB	Role category not yet assigned	-2.6
Hypothetical proteins
SACOL2139	NA	hypothetical protein	Hypothetical proteins	7.9
MW0934	NA	hypothetical protein	Conserved	5
MW1888	NA	hypothetical protein	Conserved	-22.1
MW2405	NA	hypothetical protein	Conserved	-6.5
MW2524	NA	hypothetical protein	Conserved	-5.6
