# Supplementary material for: Additional Routes to Staphylococcus aureus Daptomycin Resistance as Revealed by Comparative Genome Sequencing, Transcriptional Profiling, and Phenotypic Studies
Source: PLoS One. 2013 Mar 15;8(3):e58469. doi: 10.1371/journal.pone.0058469 (PMC3598801; doi:10.1371/journal.pone.0058469)
Supplement: Table S3 — Fatty acid compositions of CB1118, CB1540 and CB1541. (XLSX) [file pone.0058469.s003.xlsx]

## Sheet: Sheet1 (2)
Table S3. Fatty acid compositions of CB1118 , CB1540 and CB1541
Strains	Percentage (wt/wt) of total fatty acidsb																		BCFA	SCFA	anteiso/iso
	C12:0	C16:0	C17:0	C18:0	C19:0	C20:0	Sum	Iso-C14:0	Iso-C15:0	Iso-C16:0	Iso-C17:0	Iso-C18:0	Iso-C19:0	Sum	Anteiso-C15:0	Anteiso-C17:0	Anteiso-C19:0	Sum
CB1118	1.1±0.5	2.8±0.3	2.9±0.8	8.3±0.7	6.8±1.4	5.8±0.7	27.8	0.8±0.1	10.5±1.0	1.3±0.1	4.7±0.5	0.7±0.1	1.7±0.3	19.2	39.0±0.4	11.5±2.5	2.1±0.8	52.6	71.8	27.8	2.7
CB1540	1.1±0.4	3.7±0.6	3.9±0.4	11.7±1.4	6.6±0.5	5.4±0.4	32.4	1.3±0.1	10.5±0.0	1.6±0.1	4.0±0.3	0.6±0.1	1.1±0.1	18.7	39.0±2.0	8.7±0.3	1.3±0.0	48.9	67.6	32.4	2.6
CB1541	1.5±0.4	2.1±0.7	0.7±0.1	7.2±1.2	2.5±0.3	6.7±0.2	20.7	N.D.a	6.9±1.2	0.9±0.2	4.6±0.8	0.7±0.1	2.8±0.9	15.5	41.6±1.4	16.4±0.1	5.9±1.5	63.9	79.3	20.7	4.1
N.D., not detected; Values are means for at least two independent experiments±standard deviations; BCFA, branched-chain fatty acids; SCFA, straight-chain fatty acids.

## Sheet: FATTY ACID IN MHB (DIFCO)
	12:0	16:0	17:0	18:0	19:0	20:0	sum	14:0 iso	15:0 iso	16:0 iso	17:0 iso	18:0 iso	19:0 iso	sum	15:0 anteiso	17:0 anteiso	19:0 anteiso	sum	anti/iso	BCFA	SCFA
CB1118	1.87	2.25	1.59	7.13	4.42	4.68	21.94	0.73	8.76	1.49	5.61	0.82	2.2	19.61	38.89	15.76	3.5	58.15	2.96532	77.76	21.94
CB1118	0.97	2.71	3.07	8.42	6.95	5.78	27.9	0.83	10.77	1.23	4.71	ND	1.65	19.19	39.37	11.48	2.05	52.9	2.75664	72.09	27.9
CB1118	1.25	2.93	2.73	8.17	6.7	5.83	27.61	0.78	10.21	1.3	4.68	0.68	1.65	19.3	38.56	11.5	2.18	52.24	2.70674	71.54	27.61
AVG	1.11	2.82	2.9	8.295	6.825	5.805	27.755	0.805	10.49	1.265	4.695	0.68	1.65	19.245	38.965	11.49	2.115	52.57	2.73169	71.815	27.755
	0.460579	0.346987	0.775199	0.68413	1.39414	0.65	3.36042	0.05	1.03732	0.134536	0.528488	0.0989949	0.317543	0.217792	0.407308	2.46531	0.802268	3.23847	0.137177	3.44335	3.36042
CB1540	1.73	4.66	3.22	13.66	5.81	5.59	34.67	1.13	10.57	1.4	4.42	0.75	1.23	19.5	35.44	8.61	1.35	45.4	2.32821	64.9	34.67
CB1540	0.92	3.56	4.02	12.45	6.74	5.69	33.38	1.23	10.49	1.51	3.88	ND	1.04	18.15	38.73	8.44	1.3	48.47	2.67052	66.62	33.38
CB1540	1.24	3.85	3.83	10.96	6.45	5.04	31.37	1.36	10.53	1.6	4.15	0.64	1.06	19.34	39.01	8.94	1.34	49.29	2.5486	68.63	31.37
AVG	1.08	3.705	3.925	11.705	6.595	5.365	32.375	1.295	10.51	1.555	4.015	0.64	1.05	18.745	38.87	8.69	1.32	48.88	2.60956	67.625	32.375
	0.407962	0.570117	0.417971	1.35242	0.47585	0.35	1.66304	0.115326	0.04	0.100167	0.27	0.0777817	0.104403	0.737586	1.98525	0.254231	0.0264575	2.05059	0.173504	1.86688	1.66304
CB1541	2.09	3.41	0.53	9.32	1.9	6.89	24.14	ND	4.73	0.65	3.26	0.59	2.61	11.84	39.19	16.36	8.47	64.02	5.40709	75.86	24.14
CB1541	1.76	2.12	0.75	7.26	2.52	6.59	21	ND	6.89	0.72	4.61	ND	2.76	14.98	41.91	16.35	5.76	64.02	4.2737	79	21
CB1541	1.21	2.15	0.73	7.11	2.45	6.72	20.37	ND	6.81	1.05	4.59	0.7	2.77	15.92	41.28	16.48	5.95	63.71	4.00188	79.63	20.37
AVG	1.485	2.135	0.74	7.185	2.485	6.655	20.685	#DIV/0!	6.85	0.885	4.6	0.7	2.765	15.45	41.595	16.415	5.855	63.865	4.13779	79.315	20.685
	0.44456	0.736274	0.121655	1.23492	0.339559	0.150444	2.01946	#DIV/0!	1.22464	0.21362	0.773714	0.0777817	0.0896289	2.13657	1.42381	0.0723418	1.51276	0.178979	0.745328	2.01946	2.01946

## Sheet: Sheet1
Fatty acid composition of telavancin resistant strain
(Percentage (wt/wt) of fatty acids)
	MED1951	MED1952
12:0	1.24667	1.965
14:0	0.3	ND
16:0	2.60333	2.28667
17:0	1.91333	ND
18:0	5.91	4.67333
19:0	3.92333	1.12333
20:0	2.57333	2.95
sum	18.27	12.3433
14:0 iso	0.35	ND
15:0 iso	9.80333	4.73333
16:0 iso	0.823333	0.4
17:0 iso	5.94333	3.93
18:0 iso	0.39	ND
19:0 iso	1.77667	2.67667
sum	18.5933	11.4733
15:0 anteiso	43.2333	43.8867
17:0 anteiso	17.2067	22.5033
19:0 anteiso	2.69667	9.79
sum	63.1367	76.18
anteiso/iso	3.39546	6.63943
BCFA	81.73	87.6533
SCFA	18.27	12.3433

## Sheet: Sheet4
Fatty acid composition of daptomycin resistant strain
(Percentage (wt/wt) of fatty acids)
	CB1118	CB1540	CB1541
12:0	1.11	1.08	1.485
16:0	2.82	3.705	2.135
17:0	2.9	3.925	0.74
18:0	8.295	11.705	7.185
19:0	6.825	6.595	2.485
20:0	5.805	5.365	6.655
sum	27.755	32.375	20.685
14:0 iso	0.805	1.295	NA
15:0 iso	10.49	10.51	6.85
16:0 iso	1.265	1.555	0.885
17:0 iso	4.695	4.015	4.6
18:0 iso	0.68	0.64	0.7
19:0 iso	1.65	1.05	2.765
sum	19.245	18.745	15.45
15:0 anteiso	38.965	38.87	41.595
17:0 anteiso	11.49	8.69	16.415
19:0 anteiso	2.115	1.32	5.855
sum	52.57	48.88	63.865
anteiso/iso	2.73169	2.60956	4.13779
BCFA	71.815	67.625	79.315
SCFA	27.755	32.375	20.685

## Sheet: Sheet3
	ISO-sum	ANTIISO-SUM	anti/iso	BCFA	SCFA
CB1118	19.61	58.15	2.96532	77.76	22.24
	19.19	52.9	2.75664	72.09	27.9
	19.3	52.24	2.70674	71.54	27.61
	ISO-sum	ANTIISO-SUM	anti/iso	BCFA	SCFA
CB1540	19.5	45.4	2.32821	64.9	35.09
	18.15	48.47	2.67052	66.62	33.38
	19.34	49.29	2.5486	68.63	31.37
	ISO-sum	ANTIISO-SUM	anti/iso	BCFA	SCFA
CB1541	11.84	64.02	5.40709	75.86	24.14
	14.98	64.02	4.2737	79	21
	15.92	63.71	4.00188	79.63	20.37
	ISO-sum	ANTIISO-SUM	anti/iso	BCFA	SCFA
MED1951	18.39	61.72	3.35617	80.11	19.89
	18.66	63.88	3.42337	82.54	17.46
	18.73	63.81	3.40683	82.54	17.46
	ISO-sum	ANTIISO-SUM	anti/iso	BCFA	SCFA
MED1952	11.29	70.41	6.23649	81.7	18.3
	11.33	79.92	7.05384	91.25	8.74
	11.8	78.21	6.62797	90.01	9.99
		anti/iso	CB1118	CB1541		CB1118	CB1540		MED1951	MED1952
		rep1	2.96532	5.40709		2.96532	2.32821		3.35617	6.23649
		rep2	2.75664	4.2737		2.75664	2.67052		3.42337	7.05384
		rep3	2.70674	4.00188		2.70674	2.5486		3.40683	6.62797
		Average	2.80957	4.56089		2.80957	2.51578		3.39546	6.63943
		Variance	0.0188176	0.555514		0.0188176	0.0301036		0.00122582	0.167113
			* significant at alpha=0.5%			not significant different			* *significant at alpha=0.1%
		BCFA	CB1118	CB1541		CB1118	CB1540		MED1951	MED1952
		rep1	77.76	75.86		77.76	64.9		80.11	81.7
		rep2	72.09	79		72.09	66.62		82.54	91.25
		rep3	71.54	79.63		71.54	68.63		82.54	90.01
		Average	73.7967	78.1633		73.7967	66.7167		81.73	87.6533
		Variance	11.8566	4.07823		11.8566	3.48523		1.9683	26.966
			not significant different			* significant at alpha=0.5%			not significant different
		SCFA	CB1118	CB1541		CB1118	CB1540		MED1951	MED1952
		rep1	22.24	24.14		22.24	35.09		19.89	18.3
		rep2	27.9	21		27.9	33.38		17.46	8.74
		rep3	27.61	20.37		27.61	31.37		17.46	9.99
		Average	25.9167	21.8367		25.9167	33.28		18.27	12.3433
		Variance	10.1594	4.07823		10.1594	3.4671		1.9683	27.002
			not significant different at 5% significant level			* significant at alpha=0.5%			not significant different at 5% significant level

## Sheet: Sheet2
12:00:00	0.97		09:00:00	0.85		12:00:00	0.92		12:00:00	1.24		12:00:00	1.76		12:00:00	1.21
14:0 iso	0.83		12:00:00	1.25		14:0 iso	1.23		14:0 iso	1.36		15:0 iso	6.89		15:0 iso	6.81
15:0 iso	10.77		14:0 iso	0.78		15:0 iso	10.49		15:0 iso	10.53		15:0 anteiso	41.91		15:0 anteiso	41.28
15:0 anteiso	39.37		15:0 iso	10.21		15:0 anteiso	38.73		15:0 anteiso	39.01		16:0 iso	0.72		16:0 iso	1.05		12:00:00	1.06		12:00:00	0.67		15:0 iso	4.73		12:00:00	0.63
15:00:00	----		15:0 anteiso	38.56		16:0 iso	1.51		15:00:00	----		16:00:00	2.12		16:00:00	2.15		15:0 iso	10.19		15:0 iso	10.02		15:0 anteiso	45.94		15:0 iso	4.97
16:0 iso	1.23		15:00:00	----		16:00:00	3.56		16:0 iso	1.6		17:0 iso	4.61		17:0 iso	4.59		15:0 anteiso	44.3		15:0 anteiso	43.97		16:00:00	1.19		15:0 anteiso	45.3
16:00:00	2.71		16:0 iso	1.3		17:0 iso	3.88		16:00:00	3.85		17:0 anteiso	16.35		17:0 anteiso	16.48		16:0 iso	0.83		16:0 iso	0.89		17:0 iso	3.75		16:00:00	1.36
17:0 iso	4.71		16:00:00	2.93		17:0 anteiso	8.44		17:0 iso	4.15		17:00:00	0.75		17:00:00	0.73		16:00:00	2.44		16:00:00	2.7		17:0 anteiso	22.38		17:0 iso	3.91
17:0 anteiso	11.48		17:0 iso	4.68		17:00:00	4.02		17:0 anteiso	8.94		18:00:00	7.26		18:0 iso	0.7		17:0 iso	5.94		17:0 iso	6.02		18:00:00	3.01		17:0 anteiso	22.42
17:00:00	3.07		17:0 anteiso	11.5			----		17:00:00	3.83		19:0 iso	2.76		18:00:00	7.11		17:0 anteiso	17.02		17:0 anteiso	17.17		19:0 iso	2.85		18:00:00	3.35
18:00:00	8.42		17:00:00	2.73		18:00:00	12.45		18:0 iso	0.64		19:0 anteiso	5.76		19:0 iso	2.77		17:00:00	2.03		17:00:00	1.94		19:0 anteiso	11.6		19:0 iso	2.92
19:0 iso	1.65		18:0 iso	0.68		19:0 iso	1.04		18:00:00	10.96		19:00:00	2.52		19:0 anteiso	5.95		18:00:00	5.51		18:00:00	5.8		19:00:00	1.26		19:0 anteiso	10.49
19:0 anteiso	2.05		18:00:00	8.17		19:0 anteiso	1.3		19:0 iso	1.06		20:00:00	6.59		19:00:00	2.45		19:0 iso	1.7		19:0 iso	1.8		20:00:00	3.28		19:00:00	1.42
19:00:00	6.95		19:0 iso	1.65		19:00:00	6.74		19:0 anteiso	1.34					20:00:00	6.72		19:0 anteiso	2.56		19:0 anteiso	2.67					20:00:00	3.23
20:00:00	5.78		19:0 anteiso	2.18		20:00:00	5.69		19:00:00	6.45								19:00:00	3.87		19:00:00	3.79
			19:00:00	6.7					20:00:00	5.04								20:00:00	2.55		20:00:00	2.56
			20:00:00	5.83
CB1118		0.97		2.71	3.07	8.42	6.95	5.78	27.9	0.83	10.77	1.23	4.71		1.65	19.19	39.37	11.48	2.05	52.9	2.75664	72.09	27.9
	09:00:00	12:00:00		16:00:00	17:00:00	18:00:00	19:00:00	20:00:00	sum	14:0 iso	15:0 iso	16:0 iso	17:0 iso	18:0 iso	19:0 iso	sum	15:0 anteiso	17:0 anteiso	19:0 anteiso	sum	anti/iso	BCFA	SCFA
CB1118	0.85	1.25		2.93	2.73	8.17	6.7	5.83	27.61	0.78	10.21	1.3	4.68	0.68	1.65	19.3	38.56	11.5	2.18	52.24	2.70674	71.54	27.61
		12:00:00		16:00:00	17:00:00	18:00:00	19:00:00	20:00:00	sum	14:0 iso	15:0 iso	16:0 iso	17:0 iso		19:0 iso	sum	15:0 anteiso	17:0 anteiso	19:0 anteiso	sum	anti/iso	BCFA	SCFA
CB1540		0.92		3.56	4.02	12.45	6.74	5.69	33.38	1.23	10.49	1.51	3.88		1.04	18.15	38.73	8.44	1.3	48.47	2.67052	66.62	33.38
		12:00:00		16:00:00	17:00:00	18:00:00	19:00:00	20:00:00	sum	14:0 iso	15:0 iso	16:0 iso	17:0 iso	18:0 iso	19:0 iso	sum	15:0 anteiso	17:0 anteiso	19:0 anteiso	sum	anti/iso	BCFA	SCFA
CB1540		1.24		3.85	3.83	10.96	6.45	5.04	31.37	1.36	10.53	1.6	4.15	0.64	1.06	19.34	39.01	8.94	1.34	49.29	2.5486	68.63	31.37
										----
		12:00:00		16:00:00	17:00:00	18:00:00	19:00:00	20:00:00	sum		15:0 iso	16:0 iso	17:0 iso		19:0 iso	sum	15:0 anteiso	17:0 anteiso	19:0 anteiso	sum	anti/iso	BCFA	SCFA
CB1541		1.76		2.12	0.75	7.26	2.52	6.59	21		6.89	0.72	4.61		2.76	14.98	41.91	16.35	5.76	64.02	4.2737	79	21
		12:00:00		16:00:00	17:00:00	18:00:00	19:00:00	20:00:00	sum		15:0 iso	16:0 iso	17:0 iso	18:0 iso	19:0 iso	sum	15:0 anteiso	17:0 anteiso	19:0 anteiso	sum	anti/iso	BCFA	SCFA
CB1541		1.21		2.15	0.73	7.11	2.45	6.72	20.37		6.81	1.05	4.59	0.7	2.77	15.92	41.28	16.48	5.95	63.71	4.00188	79.63	20.37
		12:00:00		16:00:00	17:00:00	18:00:00	19:00:00	20:00:00	sum		15:0 iso	16:0 iso	17:0 iso		19:0 iso	sum	15:0 anteiso	17:0 anteiso	19:0 anteiso	sum	anti/iso	BCFA	SCFA
MED1951		1.06		2.44	2.03	5.51	3.87	2.55	17.46		10.19	0.83	5.94		1.7	18.66	44.3	17.02	2.56	63.88	3.42337	82.54	17.46
		12:00:00		16:00:00	17:00:00	18:00:00	19:00:00	20:00:00	sum		15:0 iso	16:0 iso	17:0 iso		19:0 iso	sum	15:0 anteiso	17:0 anteiso	19:0 anteiso	sum	anti/iso	BCFA	SCFA
MED1951		0.67		2.7	1.94	5.8	3.79	2.56	17.46		10.02	0.89	6.02		1.8	18.73	43.97	17.17	2.67	63.81	3.40683	82.54	17.46
MED1952				16:00:00		18:00:00	19:00:00	20:00:00	sum		15:0 iso		17:0 iso		19:0 iso	sum	15:0 anteiso	17:0 anteiso	19:0 anteiso	sum	anti/iso	BCFA	SCFA
				1.19		3.01	1.26	3.28	8.74		4.73		3.75		2.85	11.33	45.94	22.38	11.6	79.92	7.05384	91.25	8.74
		12:00:00		16:00:00		18:00:00	19:00:00	20:00:00	sum		15:0 iso		17:0 iso		19:0 iso	sum	15:0 anteiso	17:0 anteiso	19:0 anteiso	sum	anti/iso	BCFA	SCFA
MED1952		0.63		1.36		3.35	1.42	3.23	9.99		4.97		3.91		2.92	11.8	45.3	22.42	10.49	78.21	6.62797	90.01	9.99
