# Supplementary material for: Additional Routes to Staphylococcus aureus Daptomycin Resistance as Revealed by Comparative Genome Sequencing, Transcriptional Profiling, and Phenotypic Studies
Source: PLoS One. 2013 Mar 15;8(3):e58469. doi: 10.1371/journal.pone.0058469 (PMC3598801; doi:10.1371/journal.pone.0058469)
Supplement: Table S4 — Confirmation of gene expression changes by RT-PCR. (XLSX) [file pone.0058469.s004.xlsx]

## Sheet: Sheet1
Table 4. Confirmation of gene expression changes by RT-PCR
Gene Symbol	Fold chang in expression
	CB1540		CB1541
	Microarray	RT-PCR	Microarray	RT-PCR
bet	4.5	5.2	11	6
gbsA	5.2	41.8	6.9	19.5
mscL	2.1	3.6	2.4	5.1
ftsH	-1.5	-10.5
yycG	na	1.4	na	0.63
lytM			8	13.1
lrgA	-1.9	-3
lrgB			-2.6	-5.8
accA			2.1	1.2
ftsA			1.6	1.2
